# Supplementary material for: T cell responses to SARS-CoV-2 vaccination differ by disease-modifying therapy for multiple sclerosis
Source: JCI Insight. 2023 Jun 22;8(12):e165111. doi: 10.1172/jci.insight.165111 (PMC10371236; doi:10.1172/jci.insight.165111)
Supplement: Supporting data values [file jciinsight-8-165111-s224.xlsx]

## Sheet: Figure_1A
Antibody BAU/ml after 2 vaccine doses
Healthy control (HC)	Alemtuzumab	Cladribine	Natalizumab	Fingolimod	Rituximab
921	6086	1188	7480	3	0.5
6998	14394	2806	4555	24	0.5
1133	10208	7489	75	611	0.5
2224	4928	3356	8367	1	0.5
1166	4290		804	2	0.5
924	4039		3625	3	0.5
1720	7322		2409	4	0.5
2060	5096			0.5	0.5
119				0.5
4969				0.5
1140
1123
3367

## Sheet: Figure_1B
CD4 response at V0 and V2 by DMT (%CD4 CD40L+ TNFa+)
Healthy control (HC)		Alemtuzumab		Cladribine		Natalizumab		Fingolimod		Rituximab
V0	V2	V0	V2	V0	V2	V0	V2	V0	V2	V0	V2
0.012	0.00896	0.0038	0.031	0.18	0.53	0.12	0.04	0.032	0.015	0.001	0.00436
0.001	0.001	0.14	0.051	0.00704	0.00956	0.00939		0.042	0.026		0.044
0.017	0.062	0.00902	0.16	0.00467	0.00539	0.037	0.061	0.087	0.03		0.02
0.00531	0.058	0.00576	0.16	0.001	0.14	0.024	0.03	0.001	0.001		0.024
0.001	0.036	0.037	0.047	0.00566	0.001	0	0.00568	0.001	0.13		0.001
0.00405	0.025	0.00716		0.001	0.001	0.014	0.026	0.001	0.082		0.063
0.022	0.03	0.001	0.00695	0.001	0.028	0.00825	0.00569		0.38		0.00967
0.01	0.016	0.001	0.074			0.00579	0.013		0.001		0.015
0.00922	0.012	0.012	0.095			0.012	0.019				0.021
0.036	0.036	0.042	0.064								0.027
0.013	0.012	0.00377	0.015
0.012	0.033
0.022	0.042
0.00587	0.001
0.00659	0.00444

## Sheet: Figure_1C
CD8 response at V0 and V2 by DMT (%CD8 IFNg+ TNFa+)
Healthy control (HC)		Alemtuzumab		Cladribine		Natalizumab		Fingolimod		Rituximab
V0	V2	V0	V2	V0	V2	V0	V2	V0	V2	V0	V2
0.18	0.063	0.073	0.028	0.05	0.085	0.082	0.068	0.12	0.18	0.00913	0.00708
0.028	0.024	0.047	0.035	0.034	0.044	0.069		0.071	0.062		0.00809
0.46	0.5	0.001	0.012	0.05	0.14	0.078	0.075	0.052	0.028		0.001
0.027	0.047	0.053	0.024	0.24	0.036	0.041	0.088	0.15	0.076		0.094
0.061	0.075	0.079	0.14	0.011	0.079	0.022	0.035	0.067	0.031		0.00594
0.086	0.05	0.041		0.19	0.17	0.00772		0.037	0.18		0.016
0.06	0.095	0.024	0.001			0.024	0.03	0.05	0.17		0.017
0.081	0.043	0.001	0.015			0.12	0.24	0			0.001
0.051	0.051	0.022	0.022			0.001	0.013	0.044	0.067		0.029
0.11	0.06	0.00954	0.014			0.025	0.066	0.013	0.12
0.034	0.14	0.00705	0.011					0.16	0.091
0.23	0.26							0.075	0
0.048	0.041								0.18
0.1	0.16
0.036	0.11
									0.13
									0.21
									0.26

## Sheet: Figure_2A
Rituximab antibody titres (BAU/ml)
V2	V3
1.3	1
0.9	1
2.9	0.5
0.5	2510
338.9	0.5
0.5	1
23.8	5
2.8	4317
0.6	0.5
2.2	872
109.3	1
1.1	1828
0.5	3228
4.3	2
0.6	1
758.6	2
27.6	1
0.6	9
0.8	729
0.5	0.5
57	0.5
0.6	0.5
1.1	6
2813.8	3061
15	1
2.5	594
3.7	917
0.6	67
2093.5	750
0.6	1613
1.3	604
5.1	2135
0.9	1
0.4	1
18.9	3
940.8	87
0.6	1
0.5	2
48.4	2
0.5	1029
0.4	19
0.5	0.5
4.5	1
	2
	1
	1
	1550
	1135
	1
	14
	70
	575
	6319
	1
	1
	0.5
	64
	1
	1

## Sheet: Figure_2B
Rituximab V3 responses (%CD4 CD40L+ TNFa+)
Unstim	Spike	Flu	CMV	EBV
0	0.016	0.016
0.00518	0.017	0.013
0.032	0	0
0.016	0.021	0
0.02	0.028	0
0.00465	0.011	0.049
0.00684	0.01	0
0.00431	0.015	0.00912
0.00538	0.00643	0.00742
0.011	0.012	0.00678
0	0.023	0.013
0	0.045	0.046
0.0081	0.054	0.021
0.02	0.025	0.012	0.02
0	0.017	0.012	0.039
0.015	0.015	0.017	0.23
0.013	0.00349	0.00964	0.025
0.016	0.022	0	0.022	0.021
0.033	0.035	0.038
0	0	0.00556
0.00723	0.00705	0.00683
0.016	0.00912	0.013	0.13
0.013	0.036	0.0049	0.019
0	0	0
0.00385	0.00764	0		0.03
0	0.00877	0
0.031	0.018	0.018		0.013
0	0	0	0.53	0.012
0	0.00828	0
0.00427	0.00858	0.013	0.03
0.00316	0.00298	0.00626	0.00831
0.00476	0	0.12		0.019
0	0.00886	0		0.019
0.02	0.014	0.00922	0.018	0.037
0	0.032	0.00513	2.41	0.029
0.046	0.082	0.07	0.06	0.085
0	0	0		0.0092
0.00801	0.033	0.00909	0.00379
0.00458	0.022	0.00735	0.00855	0.00858
0	0.017	0.00682
0.017	0.034	0.0056	0	0.0033
0.00742	0.00788	0.00708	0.028	0.033
0.015	0	0		0.012
0.00711	0.021	0.00683	0.016	0.00623
0.00537	0.019	0.00599	0.011	0.013
0.0029	0.00801	0.015	0.00409
0.00711	0.00767	0.00774	0.2	0.00443
0.012	0.016	0.00408	0.83
0.015	0.029	0.026	0.02
0.016	0.00304	0.012	0.015	0.00503
0.026	0.029	0	0.039
0.00428	0	0.00427	0.16	0.00884
0.01	0.055	0.044	0.00438

## Sheet: Figure_2C
Rituximab V3 responses (CD8 IFNg+ TNFa+)
Unstim	V3	Flu	CMV	EBV
0.075	0.038	0.038
0.13	0.05	0.033
0.06	0.093	0.063
0.014	0.019	0.032
0.088	0.13	0.057
0.069	0	0.73
0.029	0.015	0.058
0	0.016	0.028
0.068	0.094	0.064
0.038	0.1	0.032
0	0.079	0.13
0.083	0.14	0.074
0	0	0.14
0	0.063	0.035
0.00844	0.016	0	0.017
0.098	0.05	0.07	1.37
0.061	0.031	0.00888	0
0.1	0.34	0.095	0
0.054	0.029	0.1	0.08	0.2
0.055	0	0
0.026	0.074	0.072
0.04	0.072	0.13
0.055	0	0.011	0.16
0.015	0.053	0.024	0.55
0.085	0	0.17
0.04	0.04	0.042		0.12
0.021	0.038	0.021
0.11	0.15	0.051		0.064
0.023	0.025	0.026	0.81	0.21
0.018	0.083	0.085
0.012	0.09	0.23	1.22
0	0	0.025	0.29
0.057	0.028	0.13		0.38
0.069	0.071	0		0.056
0	1.13	0	0.084	0.088
0.016	0.053	0.064	0.33	3.77
0.023	0.022	0.026	0.017	0.17
0	0.046	0.11		0.63
0.07	0.11	0.074	0.15
0.091	0.049	0.024	0.042	1.03
0.073	0.063	0.039
0	0.027	0.015	0.013	0.84
0.018	0.048	0.029	0.062	0.13
0.021	0.072	0.11		0.45
0.015	0	0	0.31	0.24
0.053	0.016	0.073	0.044	0.34
0.014	0.037	0.051	0.029
0.085	0.21	0.17	0.16	0.31
0.092	0.055	0	1.02
0.041	0.84	0.2	0.028
0.028	0.14	0.087	0.028	1.04
0.021	0.041	0	0.37
0.015	0	0.031	0.25	0.36
0.023	0.063	0.088	0.01

## Sheet: Figure_2D
Fingolimod antibody titres (BAU/ml)
V2	V3
0.5	1
7.7	1
3.1	41
31.5	12
14.5	2
3	8
1	1
1.3	23
0.9	78
0.8	28
2.1	3
4.9	96
1.7	1
	12
	193
	1
	19
	1
	2
	62
	2

## Sheet: Figure_2E
Fingolimod V3 responses (%CD4 CD40L+ TNFa+)
Unstim	Spike	Flu	CMV
0.00773	0.00936	0.017
0.00834	0.025	0.00892
0	0	0
0	0	0
0.026	0	0
0	0.29	0
0	0	0
0	0	0.037
0	0	0	3.36
0	0	0
0.011	0.00948	0.01	2.57
0.017	0	0	0.81
0	0	0.091	0.12

## Sheet: Figure_2F
Fingolimod V3 responses (CD8 IFNg+ TNFa+)
Unstim	Spike	Flu	CMV
0.001	0.032	0.019
0.014	0.001	0.001
0.036	0.001	0.047
0.072	0.057	0.13
0.064	0.16	0.075
0.27	0.23	0.052
0.49	1.67	0.9
0.023	0.036	0.15
0.04	0.12	0.22
0.097	0.091	0.2
0.06	0.07	0.061
0.082	0.024	0.19	6.63
0.053	0.028	0.001	0.18
0.001	0.001	0.055	0.055
0.11	0.17	0.11	3.37
0.064	0.097	0.059	0.44
0.001	0.001	0.084	0.04

## Sheet: Figure_3A
Antibody levels split by RTX administration between 2nd/3rd vaccine dose (BAU/ml)
No RTX between V2-V3	RTX between V2-V3	No RTX between V2-V3	RTX between V2-V3
V2	V2	V3	V3
1.3	0.5	0	5
0.9	2.8	1	0
2.9	2.2	1	2
338.9	109.3	0	2
0.5	1.1	2510	9
23.8	0.5	0	729
0.6	4.3	1	0
27.6	0.6	4317	0
0.5	758.6	872	0
0.6	0.6	1	1
0.6	0.8	1828	594
2093.5	57	3228	67
1.3	1.1	1	750
0.9	2813.8	1	1613
0.4	15	6	2135
18.9	2.5	10	1
940.8	3.7	3061	4
0.5	0.6	917	3
48.4	5.1	604	87
0.4	0.6	1	1
	0.5	2	2
	0.5	1029	19
	4.5	1	0
		1	2
		1	1
		1550	1
		1135	1
		14	64
		70	1
		575	1
		6319
		0

[truncated: 9 more sheets: Figure_3B, Figure_3C, Figure_4B, Figure_4C, Supp_Fig_3G, Supp_Fig_4A, Supp_Fig_4B, Supp_Fig_4C, Supp_Fig_4D]
